# Supplementary material for: Methylation Heterogeneity and Gene Expression of SPG20 in Solid Tumors
Source: Genes (Basel). 2022 May 12;13(5):861. doi: 10.3390/genes13050861 (PMC9140344; doi:10.3390/genes13050861)
Supplement: Supplementary file 1 [file genes-13-00861-s001.zip]

Archive with 1 entries (1 files):
- genes-1716602-supplementary.pdf
